# Supplementary material for: A survey of morphological, molecular, and histopathological characteristics of Taenia pisiformis metacestode in Egyptian rabbits (Oryctolagus cuniculus)
Source: Front Vet Sci. 2025 Dec 5;12:1701083. doi: 10.3389/fvets.2025.1701083 (PMC12716318; doi:10.3389/fvets.2025.1701083)
Supplement: Supplementary file 1 [file Table_1.XLS]

## Sheet: MatrixOutput
		1	2	3	4	5	6	7	8	9	10	11	12	13	14	15	16	17	18	19
1	PQ135830_T.pisiformis_Rabbit_Egypt*
2	PQ144537_T.pisiformis_Rabbit_Egypt*	0.00222015
3	PQ144538_T.pisiformis_Rabbit_Egypt*	0	0.00222015
4	PQ144539_T.pisiformis_Rabbit_Egypt*	0.00222015	0.00446195	0.00222015
5	MZ287426_T.pisiformis_Rabbit_Poland	0	0.00222015	0	0.00222015
6	JN870101_T.pisiformis_000_China	0	0.00222015	0	0.00222015	0
7	JN870104_T.pisiformis_000_China	0.00221563	0.00445289	0.00221563	0.00445289	0.00221563	0.00221563
8	NC_013844_T.pisiformis_Dog_China	0.00221563	0.00445289	0.00221563	0.00445289	0.00221563	0.00221563	0
9	MW350140_T.pisiformis_Dog_China	0.00221563	0.00445289	0.00221563	0.00445289	0.00221563	0.00221563	0	0
10	PQ328516_T.pisiformis_Canis_lupus_USA_Tennessee	0.0677912	0.0706057	0.0677912	0.0649978	0.0677912	0.0677912	0.0651191	0.0651191	0.0651191
11	OQ281684_T.pisiformis_Canis_lupus_Mexico	0.0762974	0.0791743	0.0762974	0.0734411	0.0762974	0.0762974	0.0735765	0.0735765	0.0735765	0.0112722
12	PP555939_T.pisiformis_Canis_latrans_USA_South_Carolina	0.0677912	0.0706057	0.0677912	0.0649978	0.0677912	0.0677912	0.0651191	0.0651191	0.0651191	0.00444383	0.0112722
13	OR143747_T.saginata	0.104551	0.104551	0.104551	0.107717	0.104551	0.104551	0.101576	0.101576	0.101576	0.104098	0.0947548	0.104098
14	AB533173_T.saginata	0.104551	0.104551	0.104551	0.107717	0.104551	0.104551	0.101576	0.101576	0.101576	0.104098	0.0947548	0.104098	0
15	MT882036_T.caixuepengi	0.0912074	0.0912074	0.0912074	0.0942686	0.0912074	0.0912074	0.0883196	0.0883196	0.0883196	0.103645	0.116132	0.106606	0.122981	0.122981
16	OP782685_T.multiceps	0.101234	0.101234	0.101234	0.0981115	0.101234	0.101234	0.101234	0.101234	0.101234	0.0920153	0.0951011	0.0920153	0.0433794	0.0433794	0.136845
17	JX535568_T.multiceps	0.101234	0.101234	0.101234	0.0981115	0.101234	0.101234	0.101234	0.101234	0.101234	0.0920153	0.0951011	0.0920153	0.0433794	0.0433794	0.136845	0
18	PP140883_T.caixuepengi	0.0942686	0.0942686	0.0942686	0.0973498	0.0942686	0.0942686	0.091365	0.091365	0.091365	0.100523	0.112938	0.10347	0.1263	0.1263	0.00222015	0.133461	0.133461
19	MW596662_Diphyllobothrium_sprakeri	0.207941	0.204214	0.207941	0.21168	0.207941	0.207941	0.211394	0.211394	0.211394	0.237773	0.241278	0.23427	0.268317	0.268317	0.217343	0.269507	0.269507	0.221087

## Sheet: Caption
Table 1. Estimates of evolutionary divergence among cox1 sequences of Taenia spp. and out group Diphyllobothrium sprakeri
