# Supplementary material for: A survey of morphological, molecular, and histopathological characteristics of Taenia pisiformis metacestode in Egyptian rabbits (Oryctolagus cuniculus)
Source: Front Vet Sci. 2025 Dec 5;12:1701083. doi: 10.3389/fvets.2025.1701083 (PMC12716318; doi:10.3389/fvets.2025.1701083)
Supplement: Supplementary file 2 [file Table_2.XLS]

## Sheet: MatrixOutput
		1	2	3	4	5	6	7	8	9	10	11	12	13	14	15	16	17
1	PQ156139_T.pisiformis_Rabbit_Egypt*
2	PQ156140_T.pisiformis_Rabbit_Egypt*	0.00924537
3	PQ156141_T.pisiformis_Rabbit_Egypt*	0.00926408	0.0186739
4	PQ156142_T.pisiformis_Rabbit_Egypt*	0.00926408	0.0186739	0.00615592
5	MZ287427_T.pisiformis_Rabbit_Poland	0.0123297	0.0217463	0.0154627	0.0154627
6	JX677976_T.pisiformis_000_China	0.0092358	0.0186163	0.0186543	0.0186543	0.00924537
7	JN870127_T.pisiformis_000_China	0.0092358	0.0186163	0.0123547	0.0123547	0.00306183	0.00615592
8	NC_013844_T.pisiformis_Dog_China	0.0092358	0.0186163	0.0123547	0.0123547	0.00306183	0.00615592	0
9	MW350140_T.pisiformis_Dog_China	0.0092358	0.0186163	0.0123547	0.0123547	0.00306183	0.00615592	0	0
10	AJ239109_T.pisiformis_Fox_Australia	0.0347737	0.0446164	0.0380635	0.0380635	0.0282907	0.0316056	0.0251153	0.0251153	0.0251153
11	NC_021138_T.ovis	0.200438	0.204324	0.200943	0.192221	0.188152	0.200695	0.191987	0.191987	0.191987	0.222478
12	KR604806_T.multiceps	0.192947	0.196815	0.188619	0.180071	0.18456	0.197067	0.18839	0.18839	0.18839	0.210842	0.110863
13	KU995333_T.ovis	0.204576	0.208479	0.205094	0.196313	0.192221	0.20484	0.196073	0.196073	0.196073	0.22676	0.00306481	0.114397
14	AM503337_T.serialis	0.223674	0.227694	0.219098	0.210064	0.214843	0.223685	0.218821	0.218821	0.218821	0.246759	0.111973	0.107814	0.115548
15	DQ401137_T.serialis	0.228278	0.232323	0.223663	0.214551	0.219376	0.228289	0.223378	0.223378	0.223378	0.25156	0.112218	0.114901	0.115801	0.0185581
16	NC_024591_T.crocutae_isolate	0.227705	0.231738	0.223105	0.214023	0.222822	0.232047	0.222822	0.222822	0.222822	0.250909	0.115038	0.122064	0.118612	0.121519	0.121785
17	MW602528_Diphyllobothrium_schistochilos	0.341823	0.346449	0.336206	0.331628	0.340299	0.34698	0.335714	0.335714	0.335714	0.377152	0.38045	0.362099	0.375058	0.367765	0.377989	0.370236

## Sheet: Caption
Table 2. Estimates of evolutionary divergence among nad1 sequences of Taenia spp. and out group Diphyllobothrium schistochilos.
